# Supplementary material for: Genomic Analysis of the Yet-Uncultured Binatota Reveals Broad Methylotrophic, Alkane-Degradation, and Pigment Production Capacities
Source: mBio. 2021 May 18;12(3):e00985-21. doi: 10.1128/mBio.00985-21 (PMC8262859; doi:10.1128/mBio.00985-21)
Supplement: TABLE S1 [file mbio.00985-21-st001.xlsx]

## Sheet: TableS1
Table S1. Binatota genomes used in this study#, their GTDB classification and the corresponding classification in Silva and RDP databases, the source from which they were obtained, as well as the calculated Binatota abundances in metagenoimes with available contig coverage data.
Bin Name*	Classification					Source				References			Binatota abundance **
	GTDB classification$			SILVA classification	RDP classification	Sample	Ecosystem classification level 1	Ecosystem sub classification (level 2)	Site Geographical Location	NCBI BioProject ID	Citation		Metagenome ID	Total Ribosomal protein S3	Binatota Ribosomal protein S3	% Binatota abundance
	Order	Family	Genus
3300005529_28	Bin18	Bin18	Novel Genus1	Bacteria;Myxococcota;bacteriap25;	Bacteria;"Proteobacteria";Deltaproteobacteria;unclassified_Deltaproteobacteria;	Surface soil microbial communities from Centralia Pennsylvania, which are recovering from an underground coalmine fire - Coalmine Soil_Cen16_06102014_R1	Terrestrial	Forest	Centralia soil, PA	PRJNA375309	25
GCA_002238415.1	Bin18	Bin18	Bin18	Bacteria;Myxococcota;bacteriap25;	Bacteria;"Proteobacteria";Deltaproteobacteria;unclassified_Deltaproteobacteria;	sponge metagenome Mediterranean sponge Aplysina aerophoba	Host-associated	Porifera	Aplysina sponge microbiome	PRJNA326328	24
3300027965_49	Binatales	Binataceae	Novel Genus1	Bacteria;RCP2-54;	Bacteria;"Proteobacteria";Deltaproteobacteria;unclassified_Deltaproteobacteria;	Surface soil microbial communities from Centralia Pennsylvania, which are recovering from an underground coalmine fire - Coalmine Soil_Cen12_06102014_R2	Terrestrial	Forest	Centralia soil, PA	PRJNA375306	25
3300027968_51	Binatales	Binataceae	Novel Genus1	Bacteria;RCP2-54;	Bacteria;"Proteobacteria";Deltaproteobacteria;unclassified_Deltaproteobacteria;	Surface soil microbial communities from Centralia Pennsylvania, which are recovering from an underground coalmine fire - Coalmine Soil_Cen10_05102014_R1	Terrestrial	Forest	Centralia soil, PA	PRJNA375305	25
3300027968_17	Binatales	Binataceae	Novel Genus2	Bacteria;RCP2-54;	Bacteria;"Proteobacteria";Deltaproteobacteria;unclassified_Deltaproteobacteria;	Surface soil microbial communities from Centralia Pennsylvania, which are recovering from an underground coalmine fire - Coalmine Soil_Cen10_05102014_R1	Terrestrial	Forest	Centralia soil, PA	PRJNA375305	25
3300025503_10	Binatales	Binataceae	Vovel Genus3	Bacteria;RCP2-54;	Bacteria;"Proteobacteria";Deltaproteobacteria;unclassified_Deltaproteobacteria;	Ferric oxide microbial mat and aquatic microbial communities from Rainbow Spring, Yellowstone National Park, USA - RS3B	Freshwater	Thermal Spring	Rainbow Spring, YNP	PRJNA366317
3300027968_43	Binatales	Binataceae	Novel Genus4	Bacteria;RCP2-54;	Bacteria;"Proteobacteria";Deltaproteobacteria;unclassified_Deltaproteobacteria;	Surface soil microbial communities from Centralia Pennsylvania, which are recovering from an underground coalmine fire - Coalmine Soil_Cen10_05102014_R1 (SPAdes) (*) (MER-FS) (assembled)	Terrestrial	Forest	Centralia soil, PA	PRJNA375305	25
3300027863_36	Binatales	Binataceae	Novel Genus5	Bacteria;RCP2-54;	Bacteria;"Proteobacteria";Deltaproteobacteria;unclassified_Deltaproteobacteria;	Hot spring thermophilic microbial communities from Obsidian Pool, Yellowstone National Park, USA - OP-RAMG-01 (SPAdes) (*) (MER-FS) (assembled)	Freshwater	Thermal Spring	Obsidian Pool, YNP	PRJNA366136
3300005529_54	Binatales	Binataceae	Novel Genus6	Bacteria;RCP2-54;	Bacteria;"Proteobacteria";Deltaproteobacteria;unclassified_Deltaproteobacteria;	Surface soil microbial communities from Centralia Pennsylvania, which are recovering from an underground coalmine fire - Coalmine Soil_Cen16_06102014_R1	Terrestrial	Forest	Centralia soil, PA	PRJNA375309	25
3300027706_20	Binatales	Binataceae	Novel Genus6	Bacteria;RCP2-54;	Bacteria;"Proteobacteria";Deltaproteobacteria;unclassified_Deltaproteobacteria;	Surface soil microbial communities from Centralia Pennsylvania, which are recovering from an underground coalmine fire - Coalmine Soil_Cen15_06102014_R2 (SPAdes) (*)	Terrestrial	Forest	Centralia soil, PA	PRJNA375308	25
3300009762_10	Binatales	Binataceae	Binatus	Bacteria;RCP2-54;	Bacteria;"Proteobacteria";Deltaproteobacteria;unclassified_Deltaproteobacteria;	Peatland microbial communities from Minnesota, USA, analyzing carbon cycling and trace gas fluxes - June2015DPH_17_40 (*) (MER-FS) (assembled)	Terrestrial	Wetlands	Peat soil, MN	PRJNA364980			3300009762	467.677	24.5668	0.0525
3300009824_14	Binatales	Binataceae	Binatus	Bacteria;RCP2-54;	Bacteria;"Proteobacteria";Deltaproteobacteria;unclassified_Deltaproteobacteria;	Peat soil microbial communities from Weissenstadt, Germany - Sb_50d_6_BS metaG (*)	Terrestrial	Wetlands	Peat soil, Germany	PRJNA364942	19		3300009824	1443.42	63.4911	0.044
3300010339_15	Binatales	Binataceae	Binatus	Bacteria;RCP2-54;	Bacteria;"Proteobacteria";Deltaproteobacteria;unclassified_Deltaproteobacteria;	Bog forest soil microbial communities from Calvert Island, British Columbia, Canada - Bog Forest MetaG ECP23OM3 (*) (MER-FS) (assembled)	Terrestrial	Wetlands	Bog forest, BC	PRJNA365562			3300010339	1705.4	94.5163	0.0554
3300010339_18	Binatales	Binataceae	Binatus	Bacteria;RCP2-54;	Bacteria;"Proteobacteria";Deltaproteobacteria;unclassified_Deltaproteobacteria;	Bog forest soil microbial communities from Calvert Island, British Columbia, Canada - Bog Forest MetaG ECP23OM3 (*) (MER-FS) (assembled)	Terrestrial	Wetlands	Bog forest, BC	PRJNA365562			3300010339	1705.4	94.5163	0.0554
3300017929_15	Binatales	Binataceae	Binatus	Bacteria;RCP2-54;	Bacteria;"Proteobacteria";Deltaproteobacteria;unclassified_Deltaproteobacteria;	Peatland microbial communities from SPRUCE experiment site at the Marcell Experimental Forest, Minnesota, USA - June2016WEW_4_100 (*) (MER-FS) (assembled)	Terrestrial	Wetlands	Peat soil, MN	PRJNA443582			3300017929	2244.71	55.6832	0.0248
3300018015_14	Binatales	Binataceae	Binatus	Bacteria;RCP2-54;	Bacteria;"Proteobacteria";Deltaproteobacteria;unclassified_Deltaproteobacteria;	Peatland microbial communities from SPRUCE experiment site at the Marcell Experimental Forest, Minnesota, USA - June2016WEW_11_150 (*) (MER-FS) (assembled)	Terrestrial	Wetlands	Peat soil, MN	PRJNA443599			3300018015	2053.62	83.6533	0.0407
3300025419_6	Binatales	Binataceae	Binatus	Bacteria;RCP2-54;	Bacteria;"Proteobacteria";Deltaproteobacteria;unclassified_Deltaproteobacteria;	Peatland microbial communities from Minnesota, USA, analyzing carbon cycling and trace gas fluxes - June2015DPH_11_100 (SPAdes) (*) (MER-FS) (assembled)	Terrestrial	Wetlands	Peat soil, MN	PRJNA364969
3300025432_8	Binatales	Binataceae	Binatus	Bacteria;RCP2-54;	Bacteria;"Proteobacteria";Deltaproteobacteria;unclassified_Deltaproteobacteria;	Peatland microbial communities from Minnesota, USA, analyzing carbon cycling and trace gas fluxes - June2015DPH_20_40 (SPAdes) (*) (MER-FS) (assembled)	Terrestrial	Wetlands	Peat soil, MN	PRJNA364986
3300025439_6	Binatales	Binataceae	Binatus	Bacteria;RCP2-54;	Bacteria;"Proteobacteria";Deltaproteobacteria;unclassified_Deltaproteobacteria;	Peatland microbial communities from Minnesota, USA, analyzing carbon cycling and trace gas fluxes - June2015DPH_10_100 (SPAdes)	Terrestrial	Wetlands	Peat soil, MN	PRJNA364965
3300025442_9	Binatales	Binataceae	Binatus	Bacteria;RCP2-54;	Bacteria;"Proteobacteria";Deltaproteobacteria;unclassified_Deltaproteobacteria;	Peatland microbial communities from Minnesota, USA, analyzing carbon cycling and trace gas fluxes - June2015DPH_8_100 (SPAdes) (*)	Terrestrial	Wetlands	Peat soil, MN	PRJNA364961
3300025453_7	Binatales	Binataceae	Binatus	Bacteria;RCP2-54;	Bacteria;"Proteobacteria";Deltaproteobacteria;unclassified_Deltaproteobacteria;	Peatland microbial communities from Minnesota, USA, analyzing carbon cycling and trace gas fluxes - June2015DPH_4_40 (SPAdes) (*) (MER-FS) (assembled)	Terrestrial	Wetlands	Peat soil, MN	PRJNA364952
3300025459_9	Binatales	Binataceae	Binatus	Bacteria;RCP2-54;	Bacteria;"Proteobacteria";Deltaproteobacteria;unclassified_Deltaproteobacteria;	Peatland microbial communities from Minnesota, USA, analyzing carbon cycling and trace gas fluxes - June2015DPH_8_150 (SPAdes)	Terrestrial	Wetlands	Peat soil, MN	PRJNA364962
3300025460_4	Binatales	Binataceae	Binatus	Bacteria;RCP2-54;	Bacteria;"Proteobacteria";Deltaproteobacteria;unclassified_Deltaproteobacteria;	Peatland microbial communities from Minnesota, USA, analyzing carbon cycling and trace gas fluxes - June2015DPH_16_150 (SPAdes)	Terrestrial	Wetlands	Peat soil, MN	PRJNA364978
3300025480_6	Binatales	Binataceae	Binatus	Bacteria;RCP2-54;	Bacteria;"Proteobacteria";Deltaproteobacteria;unclassified_Deltaproteobacteria;	Peatland microbial communities from Minnesota, USA, analyzing carbon cycling and trace gas fluxes - June2015DPH_6_150 (SPAdes) (*)	Terrestrial	Wetlands	Peat soil, MN	PRJNA364958
3300025482_7	Binatales	Binataceae	Binatus	Bacteria;RCP2-54;	Bacteria;"Proteobacteria";Deltaproteobacteria;unclassified_Deltaproteobacteria;	Arctic peat soil from Barrow, Alaska - NGEE Surface sample 210 shallow-092012 (SPAdes) (*) (MER-FS) (assembled)	Terrestrial	Arctic	Artic peat soil, AK	PRJNA330278
3300025496_8	Binatales	Binataceae	Binatus	Bacteria;RCP2-54;	Bacteria;"Proteobacteria";Deltaproteobacteria;unclassified_Deltaproteobacteria;	Peatland microbial communities from Minnesota, USA, analyzing carbon cycling and trace gas fluxes - June2015DPH_13_40 (SPAdes) (*) (MER-FS) (assembled)	Terrestrial	Wetlands	Peat soil, MN	PRJNA364972
3300025498_10	Binatales	Binataceae	Binatus	Bacteria;RCP2-54;	Bacteria;"Proteobacteria";Deltaproteobacteria;unclassified_Deltaproteobacteria;	Peatland microbial communities from Minnesota, USA, analyzing carbon cycling and trace gas fluxes - June2015DPH_11_150 (SPAdes)	Terrestrial	Wetlands	Peat soil, MN	PRJNA364970
3300025506_7	Binatales	Binataceae	Binatus	Bacteria;RCP2-54;	Bacteria;"Proteobacteria";Deltaproteobacteria;unclassified_Deltaproteobacteria;	Peatland microbial communities from Minnesota, USA, analyzing carbon cycling and trace gas fluxes - June2015DPH_11_40 (SPAdes) (*) (MER-FS) (assembled)	Terrestrial	Wetlands	Peat soil, MN	PRJNA364968
3300025553_16	Binatales	Binataceae	Binatus	Bacteria;RCP2-54;	Bacteria;"Proteobacteria";Deltaproteobacteria;unclassified_Deltaproteobacteria;	Arctic peat soil from Barrow, Alaska - NGEE Surface sample 210-3 deep-092012 (SPAdes) (*) (MER-FS) (assembled)	Terrestrial	Arctic	Artic peat soil, AK	PRJNA330281
3300025576_10	Binatales	Binataceae	Binatus	Bacteria;RCP2-54;	Bacteria;"Proteobacteria";Deltaproteobacteria;unclassified_Deltaproteobacteria;	Peatland microbial communities from Minnesota, USA, analyzing carbon cycling and trace gas fluxes - June2015DPH_16_40 (SPAdes) (*)	Terrestrial	Wetlands	Peat soil, MN	PRJNA364976
3300025579_10	Binatales	Binataceae	Binatus	Bacteria;RCP2-54;	Bacteria;"Proteobacteria";Deltaproteobacteria;unclassified_Deltaproteobacteria;	Arctic peat soil from Barrow, Alaska - NGEE Surface sample 210-2 deep-072012 (SPAdes) (*) (MER-FS) (assembled)	Terrestrial	Arctic	Artic peat soil, AK	PRJNA330286
3300025619_12	Binatales	Binataceae	Binatus	Bacteria;RCP2-54;	Bacteria;"Proteobacteria";Deltaproteobacteria;unclassified_Deltaproteobacteria;	Arctic peat soil from Barrow, Alaska - NGEE Surface sample 210-1 deep-072012 (SPAdes) (*) (MER-FS) (assembled)	Terrestrial	Arctic	Artic peat soil, AK	PRJNA330282
3300027641_8	Binatales	Binataceae	Binatus	Bacteria;RCP2-54;	Bacteria;"Proteobacteria";Deltaproteobacteria;unclassified_Deltaproteobacteria;	Peat soil microbial communities from Weissenstadt, Germany - Sb_50d_8_FC metaG (SPAdes) (*) (MER-FS) (assembled)	Terrestrial	Wetlands	Peat soil, Germany	PRJNA364944	19
3300027662_13	Binatales	Binataceae	Binatus	Bacteria;RCP2-54;	Bacteria;"Proteobacteria";Deltaproteobacteria;unclassified_Deltaproteobacteria;	Peat soil microbial communities from Weissenstadt, Germany - Sb_50d_2_FS metaG (SPAdes) (*) (MER-FS) (assembled)	Terrestrial	Wetlands	Peat soil, Germany	PRJNA364938	19
3300027696_15	Binatales	Binataceae	Binatus	Bacteria;RCP2-54;	Bacteria;"Proteobacteria";Deltaproteobacteria;unclassified_Deltaproteobacteria;	Peat soil microbial communities from Weissenstadt, Germany - Sb_50d_b_LC metaG (SPAdes) (*) (MER-FS) (assembled)	Terrestrial	Wetlands	Peat soil, Germany	PRJNA364947	19
3300027905_60	Binatales	Binataceae	Binatus	Bacteria;RCP2-54;	Bacteria;"Proteobacteria";Deltaproteobacteria;unclassified_Deltaproteobacteria;	Peat soil microbial communities from Weissenstadt, Germany - SII-SIP-2007 (SPAdes) (*) (MER-FS) (assembled)	Terrestrial	Wetlands	Peat soil, Germany	PRJNA366655	19
GCA_002311805.1	Binatales	Binataceae	Binatus	Bacteria;RCP2-54;	Bacteria;"Proteobacteria";Deltaproteobacteria;unclassified_Deltaproteobacteria;	soil metagenome;USA: Marcell Experimental Forest	Terrestrial	Wetlands	Peat soil, MN	PRJNA348753	23
GCA_002479255.1	Binatales	Binataceae	Binatus	Bacteria;RCP2-54;	Bacteria;"Proteobacteria";Deltaproteobacteria;unclassified_Deltaproteobacteria;	soil metagenome;USA: Marcell Experimental Forest	Terrestrial	Wetlands	Peat soil, MN	PRJNA348753	23
GCA_003132225.1	Binatales	Binataceae	Binatus	Bacteria;RCP2-54;	Bacteria;"Proteobacteria";Deltaproteobacteria;unclassified_Deltaproteobacteria;	peat metagenome;Sweden: Stordalen Mire	Terrestrial	Wetlands	Stordalen Mire, Sweden	PRJNA386568
GCA_003135135.1	Binatales	Binataceae	Binatus	Bacteria;RCP2-54;	Bacteria;"Proteobacteria";Deltaproteobacteria;unclassified_Deltaproteobacteria;	peat metagenome;Sweden: Stordalen Mire	Terrestrial	Wetlands	Stordalen Mire, Sweden	PRJNA386568
GCA_003135855.1	Binatales	Binataceae	Binatus	Bacteria;RCP2-54;	Bacteria;"Proteobacteria";Deltaproteobacteria;unclassified_Deltaproteobacteria;	peat metagenome;Sweden: Stordalen Mire	Terrestrial	Wetlands	Stordalen Mire, Sweden	PRJNA386568
GCA_003152635.1	Binatales	Binataceae	Binatus	Bacteria;RCP2-54;	Bacteria;"Proteobacteria";Deltaproteobacteria;unclassified_Deltaproteobacteria;	peat metagenome;Sweden: Stordalen Mire	Terrestrial	Wetlands	Stordalen Mire, Sweden	PRJNA386568
GCA_003153535.1	Binatales	Binataceae	Binatus	Bacteria;RCP2-54;	Bacteria;"Proteobacteria";Deltaproteobacteria;unclassified_Deltaproteobacteria;	peat metagenome;Sweden: Stordalen Mire	Terrestrial	Wetlands	Stordalen Mire, Sweden	PRJNA386568
GCA_003161515.1	Binatales	Binataceae	Binatus	Bacteria;RCP2-54;	Bacteria;"Proteobacteria";Deltaproteobacteria;unclassified_Deltaproteobacteria;	peat metagenome;Sweden: Stordalen Mire	Terrestrial	Wetlands	Stordalen Mire, Sweden	PRJNA386568
GCA_003168175.1	Binatales	Binataceae	Binatus	Bacteria;RCP2-54;	Bacteria;"Proteobacteria";Deltaproteobacteria;unclassified_Deltaproteobacteria;	peat metagenome;Sweden: Stordalen Mire	Terrestrial	Wetlands	Stordalen Mire, Sweden	PRJNA386568
3300017426_14	Binatales	Binataceae	Novel Genus8	Bacteria;RCP2-54;	Bacteria;"Proteobacteria";Deltaproteobacteria;unclassified_Deltaproteobacteria;	Iron sulfur acid spring bacterial and archeal communities from Banff, Canada, to study Microbial Dark Matter (Phase II) - Paint Pots PPM 11 metaG (SPADES assembly) (*)	Freshwater	Temperate	Paint Pots, BC	PRJNA365563
3300027773_28	Binatales	Binataceae	Novel Genus8	Bacteria;RCP2-54;	Bacteria;"Proteobacteria";Deltaproteobacteria;unclassified_Deltaproteobacteria;	Surface soil microbial communities from Centralia Pennsylvania, which are recovering from an underground coalmine fire - Coalmine Soil_Cen14_06102014_R1	Terrestrial	Forest	Centralia soil, PA	PRJNA375307	25
MDM2-1401	Binatales	Binataceae	Novel Genus8	Bacteria;RCP2-54;	Bacteria;"Proteobacteria";Deltaproteobacteria;unclassified_Deltaproteobacteria;	relic spring sediment;PaintPots;BritishColumbia	Freshwater	Temperate	Paint Pots, BC	PRJNA365563
3300017448_24	Binatales	Binataceae	Novel Genus9	Bacteria;RCP2-54;	Bacteria;"Proteobacteria";Deltaproteobacteria;unclassified_Deltaproteobacteria;	Iron sulfur acid spring bacterial and archeal communities from Banff, Canada, to study Microbial Dark Matter (Phase II) - Paint Pots PPA 5.5 metaG (SPADES assembly) (*) (MER-FS) (assembled)	Freshwater	Temperate	Paint Pots, BC	PRJNA375325
MDM2-1362	Binatales	Binataceae	Novel Genus9	Bacteria;RCP2-54;	Bacteria;"Proteobacteria";Deltaproteobacteria;unclassified_Deltaproteobacteria;	relic spring sediment;PaintPots;BritishColumbia	Freshwater	Temperate	Paint Pots, BC	PRJNA365563
3300020153_24	HRBIN30	HRBIN30	HRBIN30	Bacteria;RCP2-54;	Bacteria;"Proteobacteria";Deltaproteobacteria;unclassified_Deltaproteobacteria;	Sediment microbial communities from Great Boiling Springs, Gerlach, Nevada, United States - GBS 60_MetaG (*) (MER-FS) (assembled)	Freshwater	Thermal Spring	Great Boiling Springs, NV	PRJNA442909	29		3300020153	3289.52	32.4315	0.0099
3300025094_14	HRBIN30	HRBIN30	HRBIN30	Bacteria;RCP2-54;	Bacteria;"Proteobacteria";Deltaproteobacteria;unclassified_Deltaproteobacteria;	Hot spring sediment bacterial and archeal communities from British Columbia, Canada, to study Microbial Dark Matter (Phase II) - Dewar Creek DC8 2012 metaG (SPAdes) (*) (MER-FS) (assembled)	Freshwater	Thermal Spring	Dewar Creek Hot Springs, BC	PRJNA375327
3300025105_11	HRBIN30	HRBIN30	HRBIN30	Bacteria;RCP2-54;	Bacteria;"Proteobacteria";Deltaproteobacteria;unclassified_Deltaproteobacteria;	Hot spring sediment bacterial and archeal communities from British Columbia, Canada, to study Microbial Dark Matter (Phase II) - Dewar Creek DC16 2012 metaG (SPAdes) (*) (MER-FS) (assembled)	Freshwater	Thermal Spring	Dewar Creek Hot Springs, BC	PRJNA375330
3300025161_36	HRBIN30	HRBIN30	HRBIN30	Bacteria;RCP2-54;	Bacteria;"Proteobacteria";Deltaproteobacteria;unclassified_Deltaproteobacteria;	Hot spring sediment bacterial and archeal communities from British Columbia, Canada, to study Microbial Dark Matter (Phase II) - Dewar Creek DC9 2012 metaG (SPAdes) (*) (MER-FS) (assembled)	Freshwater	Thermal Spring	Dewar Creek Hot Springs, BC	PRJNA375329
3300025775_9	HRBIN30	HRBIN30	HRBIN30	Bacteria;RCP2-54;	Bacteria;"Proteobacteria";Deltaproteobacteria;unclassified_Deltaproteobacteria;	Hot spring sediment bacterial and archeal communities from British Columbia, Canada, to study Microbial Dark Matter (Phase II) - Dewar Creek DC2 2012 metaG (SPAdes) (*) (MER-FS) (assembled)	Freshwater	Thermal Spring	Dewar Creek Hot Springs, BC	PRJNA375326
GCA_002898795.1	HRBin30	HRBIN30	HRBIN30	Bacteria;RCP2-54;	Bacteria;"Proteobacteria";Deltaproteobacteria;unclassified_Deltaproteobacteria;	ammonia-oxidizing enrichment culture from geothermal stream;Japan:Kanagawa, Yokosuka	Freshwater	Thermal Spring	Geothermal stream, Japan	PRJDB6348	20
MDM2-0082	HRBIN30	HRBIN30	HRBIN30	Bacteria;RCP2-54;	Bacteria;"Proteobacteria";Deltaproteobacteria;unclassified_Deltaproteobacteria;	Dewar creek hot spring sediment;BritishColumbia	Freshwater	Thermal Spring	Dewar Creek Hot Springs, BC	PRJNA375326
3300013122_4	UBA1149	Novel Family1	Novel Genus1	Bacteria;Desulfobacterota;uncultured;	Bacteria;"Proteobacteria";Deltaproteobacteria;unclassified_Deltaproteobacteria;	Freshwater microbial communities from Kabuno Bay, South-Kivu, Congo ? kab_092012_10.3m (*) (MER-FS) (assembled)	Freshwater	Temperate	Lake Kivu, Congo	PRJNA404439
3300013136_19	UBA1149	Novel Family1	Novel Genus1	Bacteria;Desulfobacterota;uncultured;	Bacteria;"Proteobacteria";Deltaproteobacteria;unclassified_Deltaproteobacteria;	Freshwater microbial communities from Kabuno Bay, South-Kivu, Congo ? kab_022012_11.5m (*) (MER-FS) (assembled)	Freshwater	Temperate	Lake Kivu, Congo	PRJNA404435			3300013136	8641.78	224.647	0.026
3300013137_26	UBA1149	Novel Family1	Novel Genus1	Bacteria;Desulfobacterota;uncultured;	Bacteria;"Proteobacteria";Deltaproteobacteria;unclassified_Deltaproteobacteria;	Freshwater microbial communities from Kabuno Bay, South-Kivu, Congo ? kab_092012_11.1m (*) (MER-FS) (assembled)	Freshwater	Temperate	Lake Kivu, Congo	PRJNA404440			3300013137	6602.65	84.5098	0.0128
3300013138_28	UBA1149	Novel Family1	Novel Genus1	Bacteria;Desulfobacterota;uncultured;	Bacteria;"Proteobacteria";Deltaproteobacteria;unclassified_Deltaproteobacteria;	Freshwater microbial communities from Kabuno Bay, South-Kivu, Congo ? kab_022012_12m (*) (MER-FS) (assembled)	Freshwater	Temperate	Lake Kivu, Congo	PRJNA404436			3300013138	7810.17	151.05	0.0193
3300009702_73	UBA1149	Novel Family2	Novel Genus2	Bacteria;Desulfobacterota;uncultured;	Bacteria;"Proteobacteria";Deltaproteobacteria;unclassified_Deltaproteobacteria;	Deep subsurface microbial communities from Kolumbo volcano to uncover new lineages of life (NeLLi) - 2SBTROV14_V59a metaG (*) (MER-FS) (assembled)	Marine	Hydrothermal Vent	Kolumbo volcano, Greece	PRJNA405472			3300009702	7596.83	218.499	0.0288
3300001683_29	UBA1149	UBA1149	UBA1149	Bacteria;Desulfobacterota;uncultured;	Bacteria;"Proteobacteria";Deltaproteobacteria;unclassified_Deltaproteobacteria;	Hydrothermal vent plume microbial communities from Guaymas Basin, Gulf of California - IDBA assembly (*) (MER-FS) (assembled)	Marine	Hydrothermal Vent	Guaymas Basin vent		18
3300009703_34	UBA1149	UBA1149	UBA1149	Bacteria;Desulfobacterota;uncultured;	Bacteria;"Proteobacteria";Deltaproteobacteria;unclassified_Deltaproteobacteria;	Deep subsurface microbial communities from Kolumbo volcano to uncover new lineages of life (NeLLi) - 4SBTROV12_W25 metaG (*) (MER-FS) (assembled)	Marine	Hydrothermal Vent	Kolumbo volcano, Greece	PRJNA405473			3300009703	13978.1	18.5047	0.0013
3300011013_16	UBA1149	UBA1149	UBA1149	Bacteria;Desulfobacterota;uncultured;	Bacteria;"Proteobacteria";Deltaproteobacteria;unclassified_Deltaproteobacteria;	Deep subsurface microbial communities from Kolumbo volcano to uncover new lineages of life (NeLLi) - 4SBTROV10_white metaG (*) (MER-FS) (assembled)	Marine	Hydrothermal Vent	Kolumbo volcano, Greece	PRJNA405474			3300011013	9758.31	541.49	0.0555
GCA_002311335.1	UBA1149	UBA1149	UBA1149	Bacteria;Desulfobacterota;uncultured;	Bacteria;"Proteobacteria";Deltaproteobacteria;unclassified_Deltaproteobacteria;	hydrothermal vent metagenome;Atlantic Ocean:Mid Cayman Rise	Marine	Hydrothermal Vent	Mid Cayman Rise vent	PRJNA348753	23
3300013133_7	UBA12015	UBA12015	Novel Genus1	Unknown (No 16S in genome)	Unknown (No 16S in genome)	Sediment microbial communities from Lake Kivu, Rwanda - Sediment s1_kivu2a2 (*) (MER-FS) (assembled)	Freshwater	Temperate	Lake Kivu, Rwanda	PRJNA404427			3300013133	8648.56	8.55618	0.001
3300027951_11	UBA9968	Novel Family1	Novel Genus1	Bacteria;Myxococcota;bacteriap25;	Bacteria;"Proteobacteria";Deltaproteobacteria;unclassified_Deltaproteobacteria;	Host-associated microbial community of the marine sponge Aplysina aerophoba from Gulf of Piran - sponge mesohyl, lysed by bead beating (SPAdes) (*) (MER-FS) (assembled)	Host-associated	Porifera	Aplysina sponge microbiome	PRJNA366444
3300031965_21	UBA9968	Novel Family2	Novel Genus2	Bacteria;Myxococcota;bacteriap25;	Bacteria;"Proteobacteria";Deltaproteobacteria;unclassified_Deltaproteobacteria;	Soil microbial communities from uranium-contaminated site in the Upper Colorado River Basin, Wyoming, United States - RVT100D185 (*) (MER-FS) (assembled)	Terrestrial	Contaminated	Uranium contaminated soil, WY	PRJNA539171
3300005529_32	UBA9968	UBA9968	Novel Genus3	Bacteria;Myxococcota;bacteriap25;	Bacteria;"Proteobacteria";Deltaproteobacteria;unclassified_Deltaproteobacteria;	Surface soil microbial communities from Centralia Pennsylvania, which are recovering from an underground coalmine fire - Coalmine Soil_Cen16_06102014_R1 (*) (MER-FS) (assembled)	Terrestrial	Forest	Centralia soil, PA	PRJNA375309	25
3300010029_1	UBA9968	UBA9968	Novel Genus3	Bacteria;Myxococcota;bacteriap25;	Bacteria;"Proteobacteria";Deltaproteobacteria;unclassified_Deltaproteobacteria;	Groundwater microbial communities from the Columbia River, Washington, USA - GW-RW S1_10_20 (*) (MER-FS) (assembled)	Freshwater	Groundwater	Columbia River, WA	PRJNA367324			3300010029	215.45	15.7815	0.0732
3300012040_2	UBA9968	UBA9968	Novel Genus3	Bacteria;Myxococcota;bacteriap25;	Bacteria;"Proteobacteria";Deltaproteobacteria;unclassified_Deltaproteobacteria;	Soil microbial communities from meander-bound floodplain in the East River, Colorado, USA - East River MetaG ERMGT746_2	Terrestrial	Floodplain soil	East River, CO	PRJNA405434			3300012040	612.134	59.3208	0.0969
3300012948_4	UBA9968	UBA9968	Novel Genus3	Bacteria;Myxococcota;bacteriap25;	Bacteria;"Proteobacteria";Deltaproteobacteria;unclassified_Deltaproteobacteria;	Tropical forest soil microbial communities from Panama - MetaG Plot_14 (*) (MER-FS) (assembled)	Terrestrial	Tropical Forest	Tropical forest soil, Panama	PRJNA405529	26		3300012948	3150.47	282.58	0.0897
3300017444_18	UBA9968	UBA9968	Novel Genus3	Bacteria;Myxococcota;bacteriap25;	Bacteria;"Proteobacteria";Deltaproteobacteria;unclassified_Deltaproteobacteria;	Hot spring sediment bacterial and archeal communities from British Columbia, Canada, to study Microbial Dark Matter (Phase II) - Larsen N4 metaG (SPADES assembly) (*) (MER-FS) (assembled)	Freshwater	Thermal Spring	Dewar Creek Hot Springs, BC	PRJNA375331
3300020193_14	UBA9968	UBA9968	Novel Genus3	Bacteria;Myxococcota;bacteriap25;	Bacteria;"Proteobacteria";Deltaproteobacteria;unclassified_Deltaproteobacteria;	Freshwater microbial communities from Lake Tanganyika, Tanzania - TA2015053 Kigoma Offshore 120m (*) (MER-FS) (assembled)	Freshwater	Tropical	Lake Tanganyika, Tanzania	PRJNA443021	28		3300020193	5502.13	73.8683	0.0134
3300020214_14	UBA9968	UBA9968	Novel Genus3	Bacteria;Myxococcota;bacteriap25;	Bacteria;"Proteobacteria";Deltaproteobacteria;unclassified_Deltaproteobacteria;	Freshwater microbial communities from Lake Tanganyika, Tanzania - TA2015054 Kigoma Offshore 80m (*) (MER-FS) (assembled)	Freshwater	Tropical	Lake Tanganyika, Tanzania	PRJNA443022	28		3300020214	6756.36	72.9722	0.0108
3300021051_1	UBA9968	UBA9968	Novel Genus3	Bacteria;Myxococcota;bacteriap25;	Bacteria;"Proteobacteria";Deltaproteobacteria;unclassified_Deltaproteobacteria;	Subsurface sediment microbial communities from Mancos shale, Colorado, United States - Mancos A1 (*) (MER-FS) (assembled)	Terrestrial	Contaminated	Mancos shale, CO	PRJNA441603			3300021051	307.993	31.7564	0.1031
3300025919_22	UBA9968	UBA9968	Novel Genus3	Bacteria;Myxococcota;bacteriap25;	Bacteria;"Proteobacteria";Deltaproteobacteria;unclassified_Deltaproteobacteria;	Corn rhizosphere microbial communities from Kellogg Biological Station, Michigan, USA - KBS C3-3 metaG (SPAdes) (*) (MER-FS) (assembled)	Host-associated	Plants	Corn rhizosphere, MI	PRJNA367158
3300027379_2	UBA9968	UBA9968	Novel Genus3	Bacteria;Myxococcota;bacteriap25;	Bacteria;"Proteobacteria";Deltaproteobacteria;unclassified_Deltaproteobacteria;	Groundwater microbial communities from the Columbia River, Washington, USA - GW-RW S3_10_20 (SPAdes) (*) (MER-FS) (assembled)	Freshwater	Groundwater	Columbia River, WA	PRJNA367312	27
3300027527_1	UBA9968	UBA9968	Novel Genus3	Bacteria;Myxococcota;bacteriap25;	Bacteria;"Proteobacteria";Deltaproteobacteria;unclassified_Deltaproteobacteria;	Tropical forest soil microbial communities from Panama analyzed to predict greenhouse gas emissions - Panama Soil Plot 6 MoBio (SPAdes) (*) (MER-FS) (assembled)	Terrestrial	Tropical Forest	Tropical forest soil, Panama	PRJNA375517
3300027561_2	UBA9968	UBA9968	Novel Genus3	Bacteria;Myxococcota;bacteriap25;	Bacteria;"Proteobacteria";Deltaproteobacteria;unclassified_Deltaproteobacteria;	Groundwater microbial communities from the Columbia River, Washington, USA - GW-RW N1_30_40 (SPAdes) (*) (MER-FS) (assembled)	Freshwater	Groundwater	Columbia River, WA	PRJNA367322	27
3300027573_3	UBA9968	UBA9968	Novel Genus3	Bacteria;Myxococcota;bacteriap25;	Bacteria;"Proteobacteria";Deltaproteobacteria;unclassified_Deltaproteobacteria;	Soil microbial communities from meander-bound floodplain in the East River, Colorado, USA - East River MetaG ERMZT100 (SPAdes)	Terrestrial	Floodplain soil	East River, CO	PRJNA367347
3300027577_3	UBA9968	UBA9968	Novel Genus3	Bacteria;Myxococcota;bacteriap25;	Bacteria;"Proteobacteria";Deltaproteobacteria;unclassified_Deltaproteobacteria;	Groundwater microbial communities from the Columbia River, Washington, USA - GW-RW N1_20_30 (SPAdes) (*) (MER-FS) (assembled)	Freshwater	Groundwater	Columbia River, WA	PRJNA365242	27
3300027646_2	UBA9968	UBA9968	Novel Genus3	Bacteria;Myxococcota;bacteriap25;	Bacteria;"Proteobacteria";Deltaproteobacteria;unclassified_Deltaproteobacteria;	Tropical forest soil microbial communities from Panama analyzed to predict greenhouse gas emissions - Panama Soil Plot 30 MoBio (SPAdes) (*) (MER-FS) (assembled)	Terrestrial	Tropical Forest	Tropical forest soil, Panama	PRJNA375518
3300027654_1	UBA9968	UBA9968	Novel Genus3	Bacteria;Myxococcota;bacteriap25;	Bacteria;"Proteobacteria";Deltaproteobacteria;unclassified_Deltaproteobacteria;	Tropical forest soil microbial communities from Panama analyzed to predict greenhouse gas emissions - Panama Soil Plot 36 MoBio (SPAdes) (*) (MER-FS) (assembled)	Terrestrial	Tropical Forest	Tropical forest soil, Panama	PRJNA375519
3300027873_4	UBA9968	UBA9968	Novel Genus3	Bacteria;Myxococcota;bacteriap25;	Bacteria;"Proteobacteria";Deltaproteobacteria;unclassified_Deltaproteobacteria;	Populus root and rhizosphere microbial communities from Tennessee, USA - Soil MetaG P. deltoides SBSDD1 (SPAdes) (*) (MER-FS) (assembled)	Host-associated	Plants	Populus root rhizosphere, TN	PRJNA365412
3300027886_7	UBA9968	UBA9968	Novel Genus3	Bacteria;Myxococcota;bacteriap25;	Bacteria;"Proteobacteria";Deltaproteobacteria;unclassified_Deltaproteobacteria;	Agricultural soil microbial communities from Utah to study Nitrogen management - NC Compost (SPAdes) (*) (MER-FS) (assembled)	Terrestrial	Agricultural	Agricultural soil, UT	PRJNA375189
3300027909_30	UBA9968	UBA9968	Novel Genus3	Bacteria;Myxococcota;bacteriap25;	Bacteria;"Proteobacteria";Deltaproteobacteria;unclassified_Deltaproteobacteria;	Populus root and rhizosphere microbial communities from Tennessee, USA - Soil MetaG P. deltoides SBSDD5 (SPAdes) (*) (MER-FS) (assembled)	Host-associated	Plants	Populus root rhizosphere, TN	PRJNA375661
3300027957_1	UBA9968	UBA9968	Novel Genus3	Bacteria;Myxococcota;bacteriap25;	Bacteria;"Proteobacteria";Deltaproteobacteria;unclassified_Deltaproteobacteria;	Groundwater microbial communities from the Columbia River, Washington, USA - GW-RW N1_10_20 (SPAdes) (*) (MER-FS) (assembled)	Freshwater	Groundwater	Columbia River, WA	PRJNA367318	27
MDM2-0054	UBA9968	UBA9968	Novel Genus3	Bacteria;Myxococcota;bacteriap25;	Bacteria;"Proteobacteria";Deltaproteobacteria;unclassified_Deltaproteobacteria;	Larsen hot spring sediment;BritishColumbia	Freshwater	Thermal Spring	Larson Hot Spring, BC	PRJNA375331
2710264593	UBA9968	UBA9968	Novel Genus4	Bacteria;Myxococcota;bacteriap25;	Bacteria;"Proteobacteria";Deltaproteobacteria;unclassified_Deltaproteobacteria;	Rifle groundwater	Freshwater	Groundwater	Rifle Groundwater, CO	PRJNA288027	17
2710723975	UBA9968	UBA9968	Novel Genus4	Bacteria;Myxococcota;bacteriap25;	Bacteria;"Proteobacteria";Deltaproteobacteria;unclassified_Deltaproteobacteria;	Rifle groundwater	Freshwater	Groundwater	Rifle Groundwater, CO	PRJNA288027	17
2711768379	UBA9968	UBA9968	Novel Genus4	Bacteria;Myxococcota;bacteriap25;	Bacteria;"Proteobacteria";Deltaproteobacteria;unclassified_Deltaproteobacteria;	Rifle groundwater	Freshwater	Groundwater	Rifle Groundwater, CO	PRJNA288027	17
2711768432	UBA9968	UBA9968	Novel Genus4	Bacteria;Myxococcota;bacteriap25;	Bacteria;"Proteobacteria";Deltaproteobacteria;unclassified_Deltaproteobacteria;	Rifle groundwater	Freshwater	Groundwater	Rifle Groundwater, CO	PRJNA288027	17
3300027819_26	UBA9968	UBA9968	Novel Genus4	Bacteria;Myxococcota;bacteriap25;	Bacteria;"Proteobacteria";Deltaproteobacteria;unclassified_Deltaproteobacteria;	Subsurface groundwater microbial communities from S. Glens Falls, New York, USA - GMW37 contaminated, 5.8 m (SPAdes) (*) (MER-FS) (assembled)	Freshwater	Groundwater	Glens Falls groundwater, NY	PRJNA366593
3300027862_4	UBA9968	UBA9968	Novel Genus4	Bacteria;Myxococcota;bacteriap25;	Bacteria;"Proteobacteria";Deltaproteobacteria;unclassified_Deltaproteobacteria;	Vadose zone soil microbial communities from the Eel River Critical Zone Observatory, Northern California, USA - CZOApr15con2H3.8 metaG (SPAdes) (*) (MER-FS) (assembled)	Terrestrial	Grassland	Eel River vadose zone, CA	PRJNA375153
GCA_003490035.1	UBA9968	UBA9968	Novel Genus4	Bacteria;Myxococcota;bacteriap25;	Bacteria;"Proteobacteria";Deltaproteobacteria;unclassified_Deltaproteobacteria;	groundwater metagenome from Rifle, Colorado	Freshwater	Groundwater	Rifle Groundwater, CO	PRJNA417962	22
2711768335	UBA9968	UBA9968	Novel Genus5	Bacteria;Myxococcota;bacteriap25;	Bacteria;"Proteobacteria";Deltaproteobacteria;unclassified_Deltaproteobacteria;	Rifle groundwater	Freshwater	Groundwater	Rifle Groundwater, CO	PRJNA288027	17
3300005529_43	UBA9968	UBA9968	Novel Genus5	Bacteria;Myxococcota;bacteriap25;	Bacteria;"Proteobacteria";Deltaproteobacteria;unclassified_Deltaproteobacteria;	Surface soil microbial communities from Centralia Pennsylvania, which are recovering from an underground coalmine fire - Coalmine Soil_Cen16_06102014_R1 (*) (MER-FS) (assembled)	Terrestrial	Forest	Centralia soil, PA	PRJNA375309	25
3300006871_20	UBA9968	UBA9968	Novel Genus5	Bacteria;Myxococcota;bacteriap25;	Bacteria;"Proteobacteria";Deltaproteobacteria;unclassified_Deltaproteobacteria;	Populus root and rhizosphere microbial communities from Tennessee, USA - Rhizosphere MetaG P. TD hybrid SRZTD3 (*) (MER-FS) (assembled)	Host-associated	Plants	Populus root rhizosphere, TN	PRJNA375672
3300006904_21	UBA9968	UBA9968	Novel Genus5	Bacteria;Myxococcota;bacteriap25;	Bacteria;"Proteobacteria";Deltaproteobacteria;unclassified_Deltaproteobacteria;	Populus root and rhizosphere microbial communities from Tennessee, USA - Soil MetaG P. TD hybrid SBSTD3 (*) (MER-FS) (assembled)	Host-associated	Plants	Populus root rhizosphere, TN	PRJNA375664
2775506823	UTPRO1	UTPRO1	UTPRO1	Bacteria;Desulfobacterota;uncultured;	Bacteria;"Proteobacteria";Deltaproteobacteria;	Activated sludge microbial communities from lab-scale anammox bioreactor in University of Utah, Salt Lake City, Utah, USA	Engineered	Wastewater	Anammox bioreactor	PRJNA343219	21
3300005529_65	UTPRO1	Novel Family1	Novel Genus1	Bacteria;Desulfobacterota;uncultured;	Bacteria;"Proteobacteria";Deltaproteobacteria;	Surface soil microbial communities from Centralia Pennsylvania, which are recovering from an underground coalmine fire - Coalmine Soil_Cen16_06102014_R1 (*) (MER-FS) (assembled)	Terrestrial	Forest	Centralia soil, PA	PRJNA375309	25
3300027773_35	UTPRO1	Novel Family1	Novel Genus1	Bacteria;Desulfobacterota;uncultured;	Bacteria;"Proteobacteria";Deltaproteobacteria;	Surface soil microbial communities from Centralia Pennsylvania, which are recovering from an underground coalmine fire - Coalmine Soil_Cen14_06102014_R1 (SPAdes) (*) (MER-FS) (assembled)	Terrestrial	Forest	Centralia soil, PA	PRJNA375307	25
3300027826_20	UTPRO1	Novel Family1	Novel Genus1	Bacteria;Desulfobacterota;uncultured;	Bacteria;"Proteobacteria";Deltaproteobacteria;	Surface soil microbial communities from Centralia Pennsylvania, which are recovering from an underground coalmine fire - Coalmine Soil_Cen06_05102014_R1 (SPAdes) (*) (MER-FS) (assembled)	Terrestrial	Forest	Centralia soil, PA	PRJNA375303	25
3300027965_40	UTPRO1	Novel Family1	Novel Genus1	Bacteria;Desulfobacterota;uncultured;	Bacteria;"Proteobacteria";Deltaproteobacteria;	Surface soil microbial communities from Centralia Pennsylvania, which are recovering from an underground coalmine fire - Coalmine Soil_Cen12_06102014_R2 (SPAdes) (*) (MER-FS) (assembled)	Terrestrial	Forest	Centralia soil, PA	PRJNA375306	25
3300027968_35	UTPRO1	Novel Family1	Novel Genus1	Bacteria;Desulfobacterota;uncultured;	Bacteria;"Proteobacteria";Deltaproteobacteria;	Surface soil microbial communities from Centralia Pennsylvania, which are recovering from an underground coalmine fire - Coalmine Soil_Cen10_05102014_R1 (SPAdes) (*) (MER-FS) (assembled)	Terrestrial	Forest	Centralia soil, PA	PRJNA375305	25
MDM2-0654	UTPRO1	Novel Family1	Novel Genus2	Bacteria;Desulfobacterota;uncultured;	Bacteria;"Proteobacteria";Deltaproteobacteria;	Cone Pool;Little Hot Creek hot spring microbial mat;CA	Freshwater	Thermal Spring	Cone Pool, CA	PRJNA364778
#: Genomic bins are available at Github (https://github.com/ChelseaMurphy/Binatota) both as contigs (.fna), as well as proteins fasta files (.faa) predicted using Prodigal.
*: Accession numbers here include the Metagenome Bin name (numbers starting with 33000; searchable at https://img.jgi.doe.gov/cgi-bin/mer/main.cgi?section=MetagenomeBinSearch&page=searchForm), IMG taxon ID (numbers starting with 27; searchable at https://img.jgi.doe.gov/cgi-bin/mer/main.cgi?section=GenomeSearch&page=searchForm), NCBI Assembly accession numbers (starting with GCA_), and the MDM2 b…
$: Color scheme of the GTDB classification follows the color coding in Figure 1.
**: Binatota abundance was calculated based on the coverage of contigs encoding a Binatota ribosomal protein S3 as a percentage of the coverage of all ribosomal protein S3-encoding contigs for all metagenomes with available coverage data (coverage files were downloaded from IMG/M). All contigs encoding an rpS3 gene were identified through a text search of the assembled KOs file (also available on…
